# Supplementary material for: Roles of the Gac-Rsm pathway in the regulation of phenazine biosynthesis in Pseudomonas chlororaphis 30-84
Source: Microbiologyopen. 2013 Apr 21;2(3):505–24. doi: 10.1002/mbo3.90 (PMC3684763; doi:10.1002/mbo3.90)
Supplement: Supplementary file 2 [file mbo30002-0505-SD2.txt]

Wang et al., MicrobiologyOpen Supplementary Figure1 
WT               ZN
0
2
4
6
8
24 h
 48 h
WT  ∆ gacA ∆gacS ZN 
Diam
ete
r
(c
m
) 
 
∆gacA          ∆gacS 
A
B
C
D
0
1
2
3
4
5
L
og RP
M
K

 
fliA       fliC      fliM 
WT ∆gacA 
0
0.5
1
1.5
WT ∆gacA     ∆gacS 
Re
lative
tr
an
sc
rip
t 
leve
l 
fliA      fliC       fliM 
