# Supplementary material for: Roles of the Gac-Rsm pathway in the regulation of phenazine biosynthesis in Pseudomonas chlororaphis 30-84
Source: Microbiologyopen. 2013 Apr 21;2(3):505–24. doi: 10.1002/mbo3.90 (PMC3684763; doi:10.1002/mbo3.90)
Supplement: Supplementary file 3 [file mbo30002-0505-SD3.xlsx]

## Sheet: Sheet1
Gene_ID	Protein Description	RPKM WT_average	RPKM ∆gacA_average	Fold Change ∆gacA/WT	p-value
Pchl3084_1789	conserved hypothetical protein	2.94	0	0	0.00327868
Pchl3084_2010	hypothetical protein	5.06	0	0	0.0420831
Pchl3084_3982	tRNA	38.16	0	0	0.00125938
Pchl3084_3984	tRNA	58.1633	0	0	0.0278614
Pchl3084_3490	excinuclease ABC subunit C	106.613	0.333333	0.00312656	0.000854426
Pchl3084_2714	conserved hypothetical protein	106.093	0.453333	0.00427297	0.00478865
Pchl3084_3491	response regulator GacA	266.9	1.43333	0.0053703	0.00148809
Pchl3084_2717	protein of unknown function, DUF934 family	543.777	3.53667	0.0065039	0.000542555
Pchl3084_3987	FAD binding domain protein	530.54	3.47667	0.00655307	0.00121636
Pchl3084_3988	D-isomer specific 2-hydroxyacid dehydrogenase family protein	864.07	6.82333	0.00789674	0.00169573
Pchl3084_1788	conserved hypothetical protein	16.86	0.136667	0.00810597	0.0407402
Pchl3084_5419	ncRNA; RsmY RNA family, putative	38112.4	329.147	0.00863622	0.0193288
Pchl3084_2716	sulfite reductase (NADPH) hemoprotein,	666.873	6.29333	0.00943707	0.000413775
Pchl3084_0166	adenylylsulfate kinase	5.12	0.0566667	0.0110677	0.00634191
Pchl3084_3980	hypothetical protein	156.08	1.81333	0.011618	0.00629932
Pchl3084_0232	type VI secretion system effector, Hcp1 family	12557.2	156.14	0.0124343	0.0014543
Pchl3084_2715	cytochrome c oxidase, cbb3-type, subunit I	669.73	9.52667	0.0142246	0.00265291
Pchl3084_5955	oxidoreductase, Gfo/Idh/MocA family	6.31667	0.0966667	0.0153034	0.00194732
Pchl3084_0231	type VI secretion system Vgr family protein	206.553	3.76	0.0182035	0.000270606
Pchl3084_3979	conserved hypothetical protein	270.433	5.13667	0.0189942	0.0106876
Pchl3084_3981	MATE efflux family protein	166.737	3.19333	0.019152	0.00261005
Pchl3084_3492	conserved hypothetical protein	227.987	5.01667	0.0220042	0.00255273
Pchl3084_2729	cytochrome c oxidase accessory protein CcoG	1279.33	30.44	0.0237938	0.00107178
Pchl3084_3753	type I pilus protein CsuA/B, putative	5.44	0.13	0.0238971	0.0279896
Pchl3084_0230	conserved hypothetical protein	263.47	7.43	0.0282006	0.000347432
Pchl3084_3897	PAAR motif domain protein	111.293	3.24667	0.0291722	0.000284144
Pchl3084_3989	homospermidine synthase	359.147	11.0367	0.0307302	0.00568327
Pchl3084_3180	chitinase	57.9533	1.83333	0.0316346	0.0167271
Pchl3084_1787	lipoprotein, putative	423.81	13.64	0.0321842	0.000314151
Pchl3084_0229	Rhs family protein	307.19	10.36	0.0337251	0.000822245
Pchl3084_3127	extracellular alkaline metalloprotease AprA	100.837	3.77333	0.0374203	0.0183236
Pchl3084_3176	transporter, major facilitator family	42.56	1.63	0.0382989	0.0293752
Pchl3084_2293	metallopeptidase AprX	164.03	6.43667	0.0392408	0.00597664
Pchl3084_0692	copper chaperone CopZ, putative	220.677	8.94333	0.0405269	0.0270343
Pchl3084_5837	type VI secretion protein, EvpB/family	3584.8	146.717	0.0409274	0.000730015
Pchl3084_5838	type VI secretion protein, family	3771.34	164.563	0.0436352	0.000377637
Pchl3084_2728	transcriptional regulator, GntR family/aminotransferase, _x000D__x000D_classes I and II	358.523	16.3333	0.0455572	0.000139504
Pchl3084_2095	arginine N-succinyltransferase, beta subunit	17.49	0.813333	0.0465028	0.000672968
Pchl3084_3535	conserved hypothetical protein	158.51	7.64	0.0481989	0.0043634
Pchl3084_3536	PAAR motif domain protein	121.687	5.95	0.0488961	0.000943647
Pchl3084_3534	conserved hypothetical protein	265.303	13.4067	0.0505334	0.0065484
Pchl3084_1381	NADP-dependent fatty aldehyde dehydrogenase	0.453333	0.0233333	0.0514706	0.00277449
Pchl3084_3412	type VI secretion lipoprotein TssJ1	4.23	0.22	0.0520095	0.0173602
Pchl3084_5836	type VI secretion system lysozyme-related protein	649.667	35.6467	0.0548692	0.000190007
Pchl3084_4802	oxidoreductase, FAD/NAD-binding domains/2Fe-2S iron-sulfur _x000D__x000D_cluster binding domain protein	2.98	0.166667	0.0559284	0.0070328
Pchl3084_5822	type VI secretion protein TssM2	307.567	18.3967	0.0598136	0.00017101
Pchl3084_5815	conserved hypothetical protein	83.2733	4.98667	0.0598831	0.00104546
Pchl3084_1663	carbamoyltransferase, CmcH/NodU family	43.21	2.59333	0.060017	0.000690811
Pchl3084_5820	serine/threonine protein kinase Stk1	87.01	5.37	0.061717	0.000171474
Pchl3084_5823	type VI secretion protein TssL2	304.917	18.9233	0.0620607	5.46311e-05
Pchl3084_5829	type VI secretion ATPase ClpV2	186.827	11.94	0.0639095	0.00125646
Pchl3084_0432	poly(3-hydroxyalkanoate) synthase 2	64.6867	4.16333	0.0643615	0.0223883
Pchl3084_3181	chitin binding domain protein	51.7767	3.43667	0.0663748	0.00890086
Pchl3084_3144	halogenase PrnC	12.5267	0.846667	0.0675891	0.01712
Pchl3084_3177	AMP-binding enzyme	21.5	1.46	0.067907	0.0139111
Pchl3084_3900	conserved hypothetical protein	201.123	13.82	0.0687141	0.00439891
Pchl3084_5828	sigma-54 dependent transcriptional regulator, Fis family	154.097	10.6133	0.0688745	0.00104936
Pchl3084_4703	conserved hypothetical protein	10.87	0.75	0.0689972	0.00230095
Pchl3084_5825	type VI secretion lipoprotein TssJ2	325.183	22.9667	0.0706268	0.000217065
Pchl3084_3899	conserved hypothetical protein	258.677	18.4167	0.0711957	0.00200593
Pchl3084_5951	FAD dependent oxidoreductase	2.85333	0.203333	0.0712617	0.0128543
Pchl3084_5821	serine/threonine phosphoprotein phosphatase	153.473	11.02	0.071804	0.000348724
Pchl3084_3533	conserved hypothetical protein	328.257	24.18	0.0736619	0.00562203
Pchl3084_2735	autotransporter beta-domain protein	1.29333	0.0966667	0.0747423	0.020603
Pchl3084_3588	conserved hypothetical protein	0.616667	0.0466667	0.0756757	0.00079553
Pchl3084_3143	aminopyrrolnitrin oxidase PrnD	6.93667	0.57	0.082172	0.0419597
Pchl3084_4814	conserved hypothetical integral membrane protein	75.02	6.18667	0.0824669	0.00205633
Pchl3084_5824	type VI secretion protein TssK2	325.19	27.2	0.0836434	0.00176012
Pchl3084_5819	type VI secretion system Vgr family protein	124.13	10.4667	0.0843202	0.00572226
Pchl3084_1664	hypothetical protein	43.1067	3.74	0.0867615	0.0131241
Pchl3084_5818	conserved hypothetical protein	312.543	27.4333	0.0877745	0.00161877
Pchl3084_3898	conserved hypothetical protein	77.6633	6.83667	0.0880295	3.78623e-06
Pchl3084_3178	thiolase domain protein	32.3467	2.85	0.088108	0.0196523
Pchl3084_1662	translocator protein, LysE family	14.62	1.3	0.0889193	0.0243672
Pchl3084_3582	lipoprotein, putative	22.4533	2	0.0890736	0.000210845
Pchl3084_5835	paar	323.13	29.31	0.0907065	0.000626691
Pchl3084_0431	transcriptional regulator PhaD	23.97	2.18	0.090947	0.00529216
Pchl3084_0165	outer membrane efflux protein	6.08333	0.556667	0.0915068	0.0281564
Pchl3084_5826	type VI secretion protein Fha2	252.57	23.4467	0.0928324	0.00118755
Pchl3084_1661	inosamine-phosphate amidinotransferase 1	26.6367	2.50333	0.0939807	0.0100625
Pchl3084_2380	hydrogen cyanide synthase HcnC	705.067	66.3867	0.0941566	0.000340012
Pchl3084_5827	putative type VI secretion-associated	269.12	25.97	0.0964997	0.00522397
Pchl3084_1189	RNA polymerase sigma factor RpoS	1045.68	101.8	0.0973532	0.026341
Pchl3084_3835	putative secreted serine protease, subtilase family	61.23	5.97667	0.0976101	0.0162089
Pchl3084_4776	conserved hypothetical protein	2.32	0.226667	0.0977011	0.00658208
Pchl3084_5816	type VI secretion system Vgr family protein	31.6133	3.13	0.0990089	0.00535295
Pchl3084_3880	conserved hypothetical protein	23.17	2.31667	0.0999856	0.031987
Pchl3084_3532	conserved hypothetical protein	207.51	21.0733	0.101553	0.00685818
Pchl3084_4799	conserved hypothetical protein	5.96	0.636667	0.106823	0.00103136
Pchl3084_3901	VgrG protein	186.837	20.1733	0.107973	0.00367943
Pchl3084_2096	arginine N-succinyltransferase, alpha subunit	26.11	2.83333	0.108515	0.00448992
Pchl3084_4951	phenazine biosynthesis protein PhzX	40.4967	4.51667	0.11	0.03
Pchl3084_5954	aminotransferase, DegT/DnrJ/EryC1/StrS family	6.78667	0.746667	0.11002	0.0430164
Pchl3084_5830	type VI secretion protein TssG2	142.04	15.6967	0.110509	0.00127126
Pchl3084_2021	chitinase	31.17	3.46	0.111004	0.0109431
Pchl3084_3146	tryptophan halogenase PrnA	16.4467	1.82667	0.111066	0.0095018
Pchl3084_3839	type I secretion membrane fusion protein, HlyD family	13.1867	1.50333	0.114004	0.00692854
Pchl3084_0965	maleylacetoacetate isomerase	128.243	14.7767	0.115224	0.0116787
Pchl3084_5144	cytochrome d ubiquinol oxidase, subunit I	65.21	7.53667	0.115575	0.0248202
Pchl3084_2809	conserved hypothetical protein	7.43333	0.86	0.115695	0.0235905
Pchl3084_3537	hypothetical protein; w/ frameshift which may be sequencing error	136.22	15.9467	0.117066	0.0107887
Pchl3084_3121	serine protease B	5.26333	0.616667	0.117163	0.0210403
Pchl3084_3863	benzoate transporter BenK	1.10667	0.13	0.11747	1.58493e-05
Pchl3084_2020	chitin-binding protein	36.06	4.28	0.118691	0.0336694
Pchl3084_5953	hydrolase, nudix family, putative	6.15	0.736667	0.119783	0.0316016
Pchl3084_1660	inducer of phenazine B	20.7067	2.50667	0.121056	0.00487573
Pchl3084_0159	acetyltransferase, GNAT family	16.5467	2.02667	0.122482	0.00972866
Pchl3084_0164	BNR/Asp-box repeat protein	5.86333	0.723333	0.123366	0.028116
Pchl3084_3838	hypothetical protein	18.85	2.33	0.123607	0.0250663
Pchl3084_1667	translocator protein, LysE family	9.97	1.26667	0.127048	0.00180341
Pchl3084_0673	DNA-binding response regulator, LuxR family	109.24	13.9567	0.127762	0.0342712
Pchl3084_4953	phenazine biosynthesis protein PhzF	20.0033	2.62667	0.131311	0.0253513
Pchl3084_0167	beta-hydroxylase, aspartyl/asparaginyl family	3.77	0.503333	0.13351	0.0489536
Pchl3084_2094	alkylhydroperoxidase AhpD core	12.09	1.61667	0.133719	0.0371234
Pchl3084_5118	conserved hypothetical protein	653.937	88.82	0.135824	0.010324
Pchl3084_0163	conserved hypothetical protein	13.7	1.88667	0.137713	0.0476759
Pchl3084_3657	response regulator/sensor histidine kinase	5.43	0.753333	0.138735	0.0417383
Pchl3084_3970	non-coding RNA, rsmX	1486.51	201.13	0.14	0.02
Pchl3084_4952	phenazine biosynthesis protein PhzY	37.8667	5.28	0.14	0.03
Pchl3084_1735	translocator protein, LysE family	12.7167	1.79	0.14076	0.0284663
Pchl3084_2224	conserved hypothetical protein	166.797	23.6233	0.14163	0.00800875
Pchl3084_3402	putative type VI secretion-associated	4.92667	0.7	0.142084	0.0470268
Pchl3084_3654	response regulator receiver domain/sensory box/GGDEF domain/EAL domain protein	10.1533	1.44667	0.142482	0.0399348
Pchl3084_4702	conserved hypothetical protein	19.0633	2.75	0.144256	0.0186478
Pchl3084_5831	type VI secretion protein TssF2	192.91	27.99	0.145094	0.0080188
Pchl3084_5630	peptidase, M28 family/outer membrane autotransporter barrel _x000D__x000D_domain protein	5.39	0.79	0.146568	0.0138407
Pchl3084_2737	N-acetylglucosaminylphosphatidylinositol	22.1967	3.25667	0.146719	0.0187936
Pchl3084_1666	conserved hypothetical protein	33.6233	4.94	0.146922	0.0115038
Pchl3084_4561	ferritin-like domain protein	1433.46	210.823	0.147073	0.0153402
Pchl3084_2940	conserved hypothetical protein; w/ frameshift may be sequencing error	79.31	11.7267	0.147859	0.0131786
Pchl3084_5143	cytochrome d ubiquinol oxidase, subunit II	51.5067	7.62	0.147942	0.0290914
Pchl3084_2183	acetyl-CoA acetyltransferase	140.307	20.7833	0.148128	0.0235995
Pchl3084_2718	conserved hypothetical protein	89.5767	13.3067	0.148551	0.0040122
Pchl3084_2379	hydrogen cyanide synthase HcnB	474.433	70.5267	0.148655	0.00241255
Pchl3084_3054	FAD dependent oxidoreductase	1.7	0.253333	0.14902	0.000892815
Pchl3084_2185	succinyl-CoA:3-ketoacid-coenzyme A transferase	201.973	30.5867	0.151439	0.0204401
Pchl3084_2831	acetyltransferase, GNAT family	3.28333	0.5	0.152284	0.0377866
Pchl3084_4955	phenazine biosynthesis protein PhzB	13.47	2.08	0.154417	0.035429
Pchl3084_5839	type VI secretion-associated protein, family	263.577	40.74	0.154566	6.19491e-05
Pchl3084_0153	conserved hypothetical protein	29.8767	4.62	0.154636	0.00747174
Pchl3084_4800	histidine triad domain protein	26.09	4.04333	0.154976	0.0476756
Pchl3084_1190	PrrB/RsmZ RNA family	1679.64	261.257	0.155543	0.05
Pchl3084_2059	conserved hypothetical protein	3.42667	0.536667	0.156615	0.0451667
Pchl3084_0059	cytochrome c oxidase, subunit II	18.8233	2.98	0.158314	0.0456367
Pchl3084_2939	conserved hypothetical protein	102.577	16.36	0.15949	0.0161731
Pchl3084_5952	aminotransferase, DegT/DnrJ/EryC1/StrS family	3.48333	0.563333	0.161722	0.0365703
Pchl3084_5832	conserved hypothetical protein	99.2267	16.0633	0.161885	0.00141555
Pchl3084_4804	conserved hypothetical protein	5.83333	0.946667	0.162286	0.0279222
Pchl3084_3567	formyl transferase domain/enoyl-CoA hydratase/isomerase family protein	129.227	21.21	0.16413	0.00685366
Pchl3084_0386	hypothetical protein	10.7333	1.78333	0.166149	0.00478326
Pchl3084_1369	conserved hypothetical protein	2.42333	0.41	0.169188	0.00591365
Pchl3084_1659	inducer of phenazine A	49.0967	8.35	0.170073	0.00709349
Pchl3084_4692	acetyltransferase, GNAT family	24.05	4.11	0.170894	0.015235
Pchl3084_0158	peptidase, M50 family	6.01	1.03333	0.171936	0.00868741
Pchl3084_0722	beta-alanine--pyruvate transaminase	55.2167	9.53667	0.172714	0.0324557
Pchl3084_0996	lipoprotein, putative	59.0267	10.2167	0.173086	0.0345979
Pchl3084_5785	DNA repair protein RadC	16.2733	2.82	0.17329	0.00474916
Pchl3084_5229	MaoC like domain protein	263.8	46.4133	0.175941	0.00827867
Pchl3084_4705	conserved hypothetical protein	8.57333	1.51333	0.176516	0.0496045
Pchl3084_5814	conserved hypothetical protein	140.883	24.8933	0.176695	4.78904e-05
Pchl3084_5508	response regulator/sensory box/GGDEF domain/EAL domain protein	29.13	5.16667	0.177366	0.007581
Pchl3084_3145	pyrrolnitrin biosynthesis enzyme PrnB	6.88	1.22667	0.178295	0.00417582
Pchl3084_2184	3-oxoacid CoA-transferase, B subunit	200.15	36.4433	0.18208	0.0419075
Pchl3084_1668	translocator protein, LysE family	10.13	1.88333	0.185916	0.0241243
Pchl3084_4081	conserved hypothetical protein	50.57	9.47667	0.187397	0.00236057
Pchl3084_3387	glyoxalase family protein	30.34	5.70667	0.188091	0.0100948
Pchl3084_5834	conserved hypothetical protein	77.09	14.5167	0.188308	0.012388
Pchl3084_4999	conserved hypothetical protein	53.5433	10.1433	0.189442	0.0212916
Pchl3084_1665	aminotransferase, class III	19.6167	3.73333	0.190314	0.00153783
Pchl3084_3353	hypothetical protein; w/ frameshift that may be a sequencing error	23.6367	4.50333	0.190523	0.000457637
Pchl3084_2842	LysM domain protein	199.823	38.2233	0.191286	0.00487877
Pchl3084_3161	nuclease-related domain protein	77.8067	14.9567	0.192229	0.00223305
Pchl3084_2732	alpha-amylase family protein	4.61333	0.89	0.192919	0.00491045
Pchl3084_2482	hypothetical protein	0.863333	0.166667	0.19305	0.0114492
Pchl3084_2843	conserved hypothetical protein	95.35	18.4167	0.193148	0.00506819
Pchl3084_2711	aspartate racemase	7.97667	1.54667	0.193899	0.00302967
Pchl3084_5174	conserved hypothetical protein	113.907	22.12	0.194194	0.00194932
Pchl3084_2736	endonuclease/exonuclease/phosphatase family	19.6967	3.83	0.194449	0.0176094
Pchl3084_3347	efflux transporter, RND family, MFP subunit	2.61333	0.51	0.195153	0.049631
Pchl3084_2097	amino acid transporter, AAT family	36.8567	7.19333	0.19517	0.00345616
Pchl3084_0723	methylmalonate-semialdehyde dehydrogenase	45.8767	9.05333	0.197341	0.0330054
Pchl3084_2986	lipoprotein, putative	1.75333	0.346667	0.197719	0.00479653
Pchl3084_0677	conserved hypothetical protein	3.24	0.643333	0.19856	0.0229959
Pchl3084_2830	aldose sugar dehydrogenase YliI	13.3667	2.69	0.201247	0.0210744
Pchl3084_5924	acyltransferase domain protein	21.9367	4.42	0.201489	0.0228281
Pchl3084_2983	phosphopantetheine-binding	14.8133	3.01667	0.203645	0.0124381
Pchl3084_0200	RebB protein	13.61	2.77333	0.203772	0.0329418
Pchl3084_0882	conserved hypothetical protein	21.93	4.50667	0.205502	0.00504539
Pchl3084_2431	serine protease domain/outer membrane	17.89	3.69667	0.206633	0.00560439
Pchl3084_0883	phosphatidylcholine-hydrolyzing phospholipase C, _x000D__x000D_putative	50.7933	10.58	0.208295	0.0164901
Pchl3084_3411	type VI secretion protein TssK1	1.55	0.326667	0.210753	0.025764
Pchl3084_0305	putative phospholipid-binding domain/LysM domain protein	267.157	56.89	0.212946	0.00958438
Pchl3084_3332	hypothetical protein	7.87667	1.69667	0.215404	0.00244439
Pchl3084_5922	dual specificity phosphatase, catalytic domain	16.5667	3.57333	0.215694	0.00480582
Pchl3084_2844	type VI secretion system Vgr family protein	92.29	19.9333	0.215986	0.000290479
Pchl3084_1259	putative TPR repeat protein	65.2833	14.1267	0.21639	0.000349237
Pchl3084_1129	conserved hypothetical protein	13.24	2.87667	0.217271	0.0258311
Pchl3084_3158	peptidoglycan-binding domain 1 protein	194.65	42.4733	0.218204	0.0143894
Pchl3084_5921	alpha/beta hydrolase fold family	26.8733	5.87	0.218432	0.000153825
Pchl3084_1110	protein of unknown function, DUF533 family	26.1367	5.72667	0.219105	0.0272259
Pchl3084_3159	conserved hypothetical protein	300.557	66.32	0.220657	0.00963431
Pchl3084_5283	putative cardiolipin synthetase YbhO	1.13333	0.253333	0.223529	0.000838671
Pchl3084_2277	amine oxidase, flavin-containing	11.5067	2.58333	0.224508	0.0283229
Pchl3084_4813	DNA-binding protein; w/ frameshift that might be sequencing error	72.0733	16.2033	0.224817	0.00785837
Pchl3084_1786	conserved hypothetical protein	6.26	1.41	0.22524	0.00152275
Pchl3084_2222	transcriptional regulator, GntR _x000D__x000D_family/aminotransferase, classes I and II family protein	15.2767	3.45	0.225835	0.00554738
Pchl3084_5401	conserved hypothetical protein	76.8133	17.37	0.226133	0.00325919
Pchl3084_5484	conserved hypothetical protein	4.77	1.09	0.228512	0.00367614
Pchl3084_2779	chromate transporter, chromate ion transporter	14.4033	3.29333	0.228651	3.31945e-06
Pchl3084_4960	acetyltransferase, GNAT family	4.70667	1.07667	0.228754	0.00480102
Pchl3084_0790	conserved hypothetical protein	8.66667	1.98333	0.228846	0.0201351
Pchl3084_4956	phenazine biosynthesis protein PhzC	8.24	1.9	0.230583	0.00380293
Pchl3084_1740	acyl-coenzyme A dehydrogenase	17.3267	3.99667	0.230666	0.00853486
Pchl3084_1605	response regulator	38.1133	8.88667	0.233164	0.0151847
Pchl3084_2719	lipoprotein, putative	145.177	33.8733	0.233325	0.00538223
Pchl3084_3269	oxidoreductase, aldo/keto reductase family	59.3767	13.87	0.233593	0.0102029
Pchl3084_2949	hypothetical protein; w/ premature stop that may be sequencing error	49.4633	11.6167	0.234854	0.000872496
Pchl3084_3685	cold shock domain protein CspD	213.55	50.1767	0.234964	0.0298307
Pchl3084_2208	lipoprotein, putative	11.4467	2.69	0.235003	0.0214165
Pchl3084_4590	protein of unknown function, DUF58 family	10.7833	2.53667	0.23524	4.2895e-05
Pchl3084_2441	conserved hypothetical protein	5.48667	1.29667	0.23633	0.0281174
Pchl3084_3168	nitrile hydratase, beta subunit	8.48	2.01667	0.237814	0.0379735
Pchl3084_3070	D-isomer specific 2-hydroxyacid dehydrogenase	2.20667	0.526667	0.238671	0.0154711
Pchl3084_0789	PAAR motif domain protein	22.6433	5.45333	0.240836	0.021461
Pchl3084_3922	drug resistance transporter, EmrB/QacA	0.943333	0.23	0.243816	0.00245223
Pchl3084_3346	RND transporter, hydrophobe/amphiphile efflux-1 (HAE1) FANUKT	2.85667	0.7	0.245041	0.0138807
Pchl3084_3160	conserved hypothetical protein	188.363	46.3533	0.246085	0.00396813
Pchl3084_3310	conserved hypothetical protein	66.8533	16.6067	0.248404	0.00683151
Pchl3084_1700	methyl-accepting chemotaxis protein	12.8033	3.19667	0.249675	0.0126122
Pchl3084_3124	membrane fusion protein	8.07333	2.01667	0.249794	0.00544523
Pchl3084_3126	protease inhibitor Inh	31.25	7.81	0.24992	0.0246311
Pchl3084_2506	cupin 2, conserved barrel domain protein	7.67333	1.92	0.250217	0.00321979
Pchl3084_3309	fimbrial protein, putative	7.28333	1.82667	0.250801	0.0142979
Pchl3084_3386	dipeptidase, putative	145.957	36.7333	0.251673	0.00214202
Pchl3084_3312	conserved hypothetical protein	4.73667	1.2	0.253343	0.0267306
Pchl3084_0268	oxidoreductase, short chain dehydrogenase/reductase _x000D__x000D_family	2.96333	0.753333	0.254218	0.00427511
Pchl3084_4698	antibiotic biosynthesis monooxygenase domain protein	54.1067	13.81	0.255237	0.042342
Pchl3084_5756	Mg-chelatase subunits D/I family, ComM subfamily protein	4.07	1.04333	0.256347	0.00952094
Pchl3084_4059	conserved hypothetical protein	119.323	30.65	0.256865	0.00649139
Pchl3084_2320	transglutaminase-like family protein	7.33333	1.91333	0.260909	0.00515031
Pchl3084_1784	permease, cytosine/purine, uracil, thiamine,	20.8367	5.44667	0.261398	0.0133331
Pchl3084_0157	membrane-fusion protein	9.26667	2.43667	0.26295	0.0148842
Pchl3084_0155	conserved hypothetical protein	87.63	23.1367	0.264027	0.00412921
Pchl3084_3403	type VI secretion posttranslational regulatory	1.4	0.37	0.264286	0.043084
Pchl3084_3396	hydroxypyruvate isomerase	12.3633	3.27667	0.265031	0.0141647
Pchl3084_1395	(R)-3-hydroxydecanoyl-ACP:CoA transacylase	30.72	8.23333	0.268012	0.0301932
Pchl3084_0807	pyruvate dehydrogenase complex repressor	122.693	32.8967	0.268121	0.00854883
Pchl3084_3420	type VI secretion protein TssE1	4.13667	1.11	0.268332	0.00416344
Pchl3084_2542	conserved hypothetical protein	65.6567	17.7767	0.270752	0.0449758
Pchl3084_0964	fumarylacetoacetase	113.02	30.6367	0.271073	0.0304107
Pchl3084_5944	HAD-superfamily hydrolase	5.99667	1.64	0.273485	0.00499369
Pchl3084_4047	cation ABC transporter, MZT family, periplasmic	6.51667	1.78667	0.274169	0.0153029
Pchl3084_2318	conserved hypothetical protein	15.2533	4.20333	0.275568	0.0203567
Pchl3084_2446	formate dehydrogenase, alpha subunit	33.3433	9.20333	0.276017	0.017542
Pchl3084_4883	medium-chain-fatty-acid--CoA ligase, putative	101.39	28.0233	0.276391	0.0168443
Pchl3084_0296	tetratricopeptide repeat protein	239.453	66.29	0.276839	0.0011405
Pchl3084_0998	lipoprotein, putative	48.19	13.36	0.277236	0.00830513
Pchl3084_4509	conserved hypothetical protein	1072.76	299.727	0.279397	0.0106923
Pchl3084_3094	conserved hypothetical protein	13.8267	3.86333	0.279412	0.00965507
Pchl3084_3436	transcriptional regulator, LysR family	2.60667	0.73	0.280051	0.00661594
Pchl3084_3394	type I secretion system ATPase	1.57	0.44	0.280255	0.00021477
Pchl3084_5001	conserved hypothetical protein	4.37	1.22667	0.280702	0.0407148
Pchl3084_1689	lipoprotein, putative	1895.29	532.65	0.281038	0.0221488
Pchl3084_3426	conserved hypothetical protein	2.14667	0.606667	0.282609	0.022311
Pchl3084_3655	response regulator/GGDEF domain/EAL domain protein	5.23	1.48	0.282983	0.0242673
Pchl3084_4214	asparagine synthase (glutamine-hydrolyzing)	8.37333	2.38333	0.284634	0.000166875
Pchl3084_3860	metal dependent phosphohydrolase	9.23333	2.63	0.284838	0.0450625
Pchl3084_2342	dihydropyrimidinase	2.59333	0.74	0.285347	0.025919
Pchl3084_1736	conserved hypothetical protein	7.02	2.00333	0.285375	0.0240615
Pchl3084_2289	isochorismatase family protein w/ nt ambiguity may be sequencing error	2.25333	0.643333	0.285503	0.00185676
Pchl3084_4949	autoinducer synthase PhzI	5.23667	1.49667	0.285805	0.0107477
Pchl3084_1785	carbohydrate kinase, PfkB family	23.76	6.85	0.2883	0.0256451
Pchl3084_5845	secreted repeat protein	200.127	57.7633	0.288634	0.0323838
Pchl3084_5948	methylthioadenosine phosphorylase	4.04667	1.17333	0.289951	0.0145571
Pchl3084_2762	conserved hypothetical protein	165.48	47.9867	0.289985	0.0224302
Pchl3084_3653	response regulator	10.42	3.02333	0.290147	0.0256553
Pchl3084_2689	general secretion pathway protein D	2.89333	0.84	0.290323	0.00302395
Pchl3084_2464	conserved hypothetical protein	1.48333	0.433333	0.292135	0.0275889
Pchl3084_0841	conserved hypothetical protein	76.0067	22.2233	0.292387	0.015495
Pchl3084_2841	nserved hypothetical protein; w/ frameshift that may be result may be a sequencing error	51.95	15.1933	0.292461	0.00998698
Pchl3084_2691	general secretion pathway protein F	2.67667	0.783333	0.292653	0.0341309
Pchl3084_2892	conserved hypothetical protein	8.29667	2.43	0.292889	0.0432564
Pchl3084_0434	poly(3-hydroxyalkanoate) synthase 1	111.18	32.7333	0.294417	0.023403
Pchl3084_5941	glycosyltransferase WbpZ	9.70333	2.88	0.296805	0.00865305
Pchl3084_1383	acetyltransferase, GNAT family	8.17667	2.44667	0.299225	0.00115156
Pchl3084_1399	lipoprotein, putative	9.35333	2.8	0.299359	0.0300835
Pchl3084_4595	2Fe-2S iron-sulfur cluster binding domain/oxidoreductase, NAD- _x000D__x000D_and FAD-finding domains protein	21.1067	6.32333	0.299589	0.00525711
Pchl3084_0297	polysaccharide deacetylase family protein	42.8967	12.86	0.29979	0.0107636
Pchl3084_3125	ABC transporter	7.72667	2.31667	0.299827	0.00725209
Pchl3084_5780	aldehyde dehydrogenase family protein	276.383	82.9567	0.300151	0.0289115
Pchl3084_3241	4-hydroxyphenylacetate 3-monooxygenase, reductase component	49.6867	14.9533	0.300953	0.00149589
Pchl3084_4072	putative isohexenylglutaconyl-CoA hydratase	5.68333	1.71333	0.301466	0.0331445
Pchl3084_2202	putative gamma-glutamyl-gamma-aminobutyraldehyde dehydrogenase	9.15333	2.76	0.301529	0.00223103
Pchl3084_3266	AMP-binding domain protein	8.31	2.50667	0.301645	0.0126753
Pchl3084_3439	lipase, class 3	16.0067	4.83333	0.301958	0.00815181
Pchl3084_5026	type IV pilus biogenesis protein PilC	5.44333	1.65	0.303123	0.0183388
Pchl3084_0433	poly(3-hydroxyalkanoate) depolymerase	62.7	19.0067	0.303137	0.0182201
Pchl3084_4791	conserved hypothetical protein	31.21	9.48333	0.303856	0.015294
Pchl3084_3568	conserved hypothetical protein	8.79	2.69	0.30603	0.00848599
Pchl3084_0168	conserved hypothetical protein	3	0.92	0.306667	0.0133104
Pchl3084_2355	conserved hypothetical protein	39.9033	12.24	0.306741	0.0121698
Pchl3084_3989	type VI secretion system Vgr family protein	2.19333	0.673333	0.306991	0.00268029
Pchl3084_1236	conserved hypothetical protein TIGR00730	77.9233	23.9533	0.307396	0.0359174
Pchl3084_0448	type IV pilus biogenesis protein PilP	14.17	4.37	0.308398	0.00263445
Pchl3084_3095	alkylhydroperoxidase AhpD family core domain protein	25.4967	7.87667	0.308929	0.0229992
Pchl3084_2253	type I secretion membrane fusion protein, HlyD	1.47333	0.456667	0.309955	0.0443388
Pchl3084_0429	poly(3-hydroxyalkanoate) granule-associated protein	322.04	100.293	0.311431	0.028917
Pchl3084_0577	hydrolase, NUDIX family	15.7533	4.91333	0.311892	0.00317244
Pchl3084_5459	sarcosine oxidase, delta subunit	9.72333	3.05	0.313678	0.00485869
Pchl3084_4994	transcriptional regulator, GntR family	13.4767	4.23	0.313876	0.0116348
Pchl3084_0061	cytochrome oxidase assembly protein, putative	1.78667	0.563333	0.315299	0.0191211
Pchl3084_0967	acetyltransferase, GNAT family	39.33	12.41	0.315535	0.0274518
Pchl3084_4518	type II and III secretion system protein	28.3533	8.95333	0.315777	0.0168233
Pchl3084_3123	outer membrane protein	12.6167	3.98667	0.315984	0.00128589
Pchl3084_3377	conserved hypothetical protein	20.87	6.61	0.316723	9.3277e-06
Pchl3084_4289	C4-dicarboxylate transporter/malic acid transport protein, _x000D__x000D_putative	14.0867	4.47	0.317321	0.00152738
Pchl3084_2765	conserved hypothetical protein	18.9667	6.03667	0.318278	0.0375376
Pchl3084_2778	acetyltransferase, GNAT family	47.0567	15.0033	0.318835	0.00186318
Pchl3084_2627	acetyltransferase, GNAT family	22.3433	7.13	0.319111	0.018445
Pchl3084_4050	conserved hypothetical protein	5.38	1.72	0.319703	0.0278943
Pchl3084_3253	conserved hypothetical protein	9.88	3.16667	0.320513	0.0182467
Pchl3084_2734	1,4-alpha-glucan branching enzyme	6.42667	2.06333	0.321058	0.0172197
Pchl3084_3157	radical SAM domain protein	154.77	49.91	0.322479	0.00465385
Pchl3084_3809	nucleoside 2-deoxyribosyltransferase family	13.3733	4.31667	0.322782	0.0104399
Pchl3084_4578	glycosyltransferase, group 1 family	9.38333	3.03	0.322913	0.00490334
Pchl3084_5090	pilin, putative	2.95667	0.956667	0.323563	0.0107486
Pchl3084_0228	conserved hypothetical protein	51.6233	16.75	0.324466	0.0497029
Pchl3084_3053	periplasmic putrescine-binding protein	3.75667	1.22667	0.326531	0.035545
Pchl3084_2378	hydrogen cyanide synthase HcnA	746.537	243.923	0.32674	0.00530319
Pchl3084_0993	fusaric acid resistance protein FusBCD	1.27	0.416667	0.328084	0.0102603
Pchl3084_4425	conserved hypothetical protein	218.573	71.73	0.328174	0.0229029
Pchl3084_4508	carbamate kinase	659.837	217.82	0.330112	0.00455819
Pchl3084_5251	nitrite reductase, copper-containing	114.13	37.7267	0.330559	0.0196829
Pchl3084_4693	translocator protein, LysE family	76.6	25.4133	0.331767	0.00193198
Pchl3084_5134	type IV pilus assembly protein, PilZ family	12.1867	4.04333	0.331783	0.0500902
Pchl3084_4587	membrane protein, putative	13.72	4.56	0.332362	0.0123975
Pchl3084_2608	diguanylate cyclase (GGDEF) domain protein	4.96333	1.65	0.332438	0.0404502
Pchl3084_2534	endonuclease/exonuclease/phosphatase family	3.96667	1.32333	0.333613	0.00641214
Pchl3084_0057	inorganic anion transporter, sulfate permease (SulP) family	6.18667	2.06667	0.334052	0.0458745
Pchl3084_4165	transcriptional regulator, GntR family	4.91667	1.64333	0.334237	0.0390346
Pchl3084_0095	lipoprotein, putative	44.55	14.9467	0.335503	0.0190685
Pchl3084_2149	conserved hypothetical protein	2.81	0.943333	0.335706	0.0437769
Pchl3084_1854	Molybdopterin oxidoreductase	0.436667	0.146667	0.335878	0.000389309
Pchl3084_2914	cytochrome c family protein	1.3	0.436667	0.335897	0.0325434
Pchl3084_2216	immunity protein, pyocin/colicin family	30.0233	10.0967	0.336294	0.000224368
Pchl3084_5886	oxaloacetate decarboxylase alpha subunit	433.717	146.363	0.337463	0.00431985
Pchl3084_4480	6-phosphogluconolactonase	88.0233	29.7833	0.338357	0.0182272
Pchl3084_1469	allophanate hydrolase subunit 2	50.5733	17.1233	0.338584	0.0379096
Pchl3084_4219	oxidoreductase, short chain	9.71333	3.29	0.33871	0.00111113
Pchl3084_2200	gamma-glutamyl-gamma-aminobutyrate hydrolase	11.42	3.87	0.338879	0.00731715
Pchl3084_1034	transcriptional regulator YgiT	30.3833	10.35	0.340647	0.00217778
Pchl3084_3987	hypothetical protein	3.27333	1.12	0.342159	0.0432768
Pchl3084_0039	conserved domain protein	196.327	67.32	0.342898	0.0274348
Pchl3084_3738	methylcrotonyl-CoA carboxylase, alpha-subunit	30.27	10.4133	0.344015	0.0306769
Pchl3084_4073	geranyl-CoA carboxylase, alpha subunit AtuF	5.02667	1.73333	0.344828	0.000156975
Pchl3084_2955	hypothetical protein	107	36.9033	0.344891	0.00270616
Pchl3084_2071	HAD hydrolase, family IA, variant 3	44.0067	15.2067	0.345554	0.00598386
Pchl3084_5054	sigma-54 dependent DNA-binding response regulator PilR, _x000D__x000D_putative	1.83667	0.636667	0.346642	0.00321862
Pchl3084_3596	transcriptional regulator, AraC family	6.21333	2.15667	0.347103	0.0308716
Pchl3084_3611	molybdenum cofactor biosynthesis protein B	14.8833	5.23667	0.351848	0.0216275
Pchl3084_0042	peroxiredoxin OsmC	28.9767	10.2	0.352007	0.0117782
Pchl3084_4265	amidohydrolase family protein	20.9733	7.40667	0.353147	0.00260006
Pchl3084_5925	phosphatidate cytidylyltransferase	20.3933	7.26333	0.356162	0.0162476
Pchl3084_2022	conserved hypothetical protein	7.32667	2.62	0.357598	0.0231089
Pchl3084_0201	succinate-semialdehyde dehydrogenase	153.423	55.16	0.359528	0.0267194
Pchl3084_2036	pyrimidine-specific ribonucleoside hydrolase	119.043	43.0067	0.361269	0.000284959
Pchl3084_5116	conserved hypothetical protein	18.31	6.62333	0.361733	0.00202437
Pchl3084_1987	chaperone protein HscC	28.78	10.42	0.362057	0.00439362
Pchl3084_2956	nuclease-related domain protein	136.033	49.26	0.362117	0.0146657
Pchl3084_0620	urea ABC transporter, ATP-binding protein UrtD	1.88	0.683333	0.363475	0.0215946
Pchl3084_3120	lipase	9.36333	3.43333	0.366679	4.48756e-07
Pchl3084_3316	conserved hypothetical protein	108.327	39.7233	0.366699	0.000361984
Pchl3084_5460	sarcosine oxidase, beta subunit	6.88	2.52333	0.366764	0.00116951
Pchl3084_2523	transcriptional regulator, AraC family	11.7933	4.33667	0.367722	0.0210665
Pchl3084_0580	identified by similarity to SP:P34097	4638.03	1706.49	0.367934	0.0151836
Pchl3084_5026	conserved hypothetical protein	14.1533	5.21	0.368111	0.0163552
Pchl3084_2308	ABC1 family protein	2.27667	0.84	0.36896	0.0455264
Pchl3084_2167	lipoprotein, putative	29.0667	10.7367	0.369381	0.00139479
Pchl3084_5457	sarcosine oxidase, gamma subunit	6.23333	2.30333	0.369519	0.0185967
Pchl3084_3340	hypothetical protein	4.38333	1.62333	0.370342	0.0163233
Pchl3084_2192	sarcosine oxidase, putative	16.1833	6.02667	0.3724	0.0016034
Pchl3084_2354	conserved hypothetical protein	48.2433	17.9667	0.372418	0.00536475
Pchl3084_3686	isocitrate dehydrogenase, NADP-dependent	802.207	299.323	0.373125	0.0232728
Pchl3084_1734	conserved hypothetical protein	31.5233	11.7633	0.373163	0.0369413
Pchl3084_5885	outer membrane autotransporter barrel	80.7433	30.1467	0.373364	0.00769893
Pchl3084_2859	3-hydroxyacyl-CoA dehydrogenase FadB2x	15.19	5.69333	0.374808	0.0334669
Pchl3084_3746	catalase, putative	3.48333	1.30667	0.37512	0.0168447
Pchl3084_2011	FAD dependent oxidoreductase	62.8267	23.5767	0.375265	0.0380106
Pchl3084_1528	HAMP domain/GGDEF domain/EAL domain protein	1.48	0.556667	0.376126	0.0357493
Pchl3084_2193	conserved hypothetical protein	26.0533	9.80667	0.376407	0.00615522
Pchl3084_3427	conserved hypothetical protein	2.44	0.92	0.377049	0.0110259
Pchl3084_3306	chorismate mutase	15.35	5.82667	0.379587	0.02672
Pchl3084_1188	putative lipoprotein NlpD	391.25	148.66	0.379962	0.0374676
Pchl3084_1883	sensory box-containing diguanylate cyclase,	118.75	45.1933	0.380575	1.15659e-05
Pchl3084_2371	sensory box transcriptional regulator, LuxR	3.99	1.52333	0.381788	0.0246304
Pchl3084_2515	integral membrane protein, DUF6 family	20.64	7.88333	0.381944	0.00586527
Pchl3084_2235	phosphatidylserine decarboxylase, putative	4.59	1.75667	0.382716	0.0354196
Pchl3084_0662	alpha-2-m acroglobulin YfhM	33.1	12.6867	0.383283	0.0127958
Pchl3084_1812	acetyl-CoA C-acetyltransferase	8.9	3.41333	0.383521	0.0175789
Pchl3084_2861	acyl-CoA dehydrogenase	27.95	10.7233	0.383661	0.00266614
Pchl3084_2639	inorganic anion transporter, sulfate permease	4.49667	1.72667	0.383988	0.0242984
Pchl3084_1813	3-hydroxyacyl-CoA dehydrogenase, putative	5.95667	2.29333	0.385003	0.0378448
Pchl3084_0696	antibiotic biosynthesis monooxygenase domain	6.81333	2.63	0.386008	0.0112868
Pchl3084_2105	precorrin-6A synthase (deacetylating)	8.33333	3.22333	0.3868	0.00383234
Pchl3084_1649	pyruvate kinase	3.22667	1.25	0.387397	0.00174352
Pchl3084_1912	aconitate hydratase 1	33.1033	12.8433	0.387977	0.043705
Pchl3084_0767	FAD linked oxidase domain protein	3.73667	1.45333	0.388938	0.00187617
Pchl3084_4062	hydrolase, alpha/beta fold family	27.05	10.53	0.389279	0.0126026
Pchl3084_1004	hypothetical protein	22.5233	8.78667	0.390114	0.0293411
Pchl3084_4492	glucokinase	38.55	15.05	0.390402	0.0353656
Pchl3084_1830	Asp/Glu/hydantoin racemase	12.04	4.71	0.391196	0.00398664
Pchl3084_2710	acetyltransferase, GNAT family	10.3433	4.04667	0.391234	0.0228147
Pchl3084_3993	transporter, major facilitator family	0.783333	0.306667	0.391489	0.000364192
Pchl3084_1963	N-hydroxyarylamine O-acetyltransferase,	24.87	9.78667	0.393513	0.0328813
Pchl3084_1724	tRNA-Gly	2467.47	971.097	0.393559	0.0212558
Pchl3084_3810	hydrolase, NUDIX family	6.86	2.7	0.393586	0.0390213
Pchl3084_1726	tRNA-Gly	2515.51	993.157	0.394814	0.021712
Pchl3084_3442	type VI secretion system Vgr family protein	3.80667	1.50333	0.394921	0.00551812
Pchl3084_1357	protein of unknown function, DUF1508 family	200.503	79.19	0.394956	0.0375035
Pchl3084_2319	protein of unknown function, DUF403 family	8.87333	3.51667	0.396319	0.00244475
Pchl3084_3272	4-hydroxyphenylpyruvate dioxygenase	420.05	166.86	0.397238	0.003793
Pchl3084_5523	conserved hypothetical protein	23.9533	9.53667	0.398135	0.00849866
Pchl3084_1103	gamma-aminobutyraldehyde dehydrogenase	4.38667	1.75	0.398936	0.0394133
Pchl3084_2292	conserved hypothetical protein	13.8567	5.55	0.400529	0.00815345
Pchl3084_4996	conserved hypothetical protein	34.73	13.9133	0.400614	0.01973
Pchl3084_0683	lipoprotein, putative	0.873333	0.35	0.400763	0.0197748
Pchl3084_0968	methyltransferase domain protein	18.4867	7.41333	0.40101	0.0273332
Pchl3084_3129	amino acid permease, APC family	0.98	0.393333	0.401361	0.00396133
Pchl3084_0270	conserved domain protein	44.7533	17.9767	0.401683	0.0245809
Pchl3084_0156	conserved hypothetical protein	31.7067	12.7833	0.403175	0.000587958
Pchl3084_0032	conserved hypothetical protein	2.57	1.03667	0.403372	0.00824785
Pchl3084_4966	membrane protein, putative	45.1233	18.23	0.404004	0.000407274
Pchl3084_3544	lipoprotein, putative	20.6267	8.34667	0.404654	0.0440428
Pchl3084_3444	arylesterase	1.65333	0.67	0.405242	0.0193365
Pchl3084_2858	AMP-binding domain protein	17.23	6.99333	0.405881	0.0454972
Pchl3084_3075	pyridine nucleotide-disulphide oxidoreductase	1.85333	0.753333	0.406475	0.00420512
Pchl3084_1988	DnaJ domain/DUF805 protein	36.2833	14.7633	0.40689	0.00492478
Pchl3084_3440	lipoprotein, putative	20.4033	8.32667	0.408103	0.0227771
Pchl3084_0037	conserved hypothetical protein	195.96	80.09	0.408706	0.0290117
Pchl3084_1604	anti-anti-sigma factor, putative	125.473	51.29	0.408772	0.0220528
Pchl3084_5812	conserved hypothetical protein	30.09	12.3133	0.409217	0.035416
Pchl3084_4093	protein of unknown function, DUF883 family	196.093	80.2533	0.409261	0.039709
Pchl3084_1814	glutamine amidotransferase, class I	126.867	52.2267	0.411666	0.0235621
Pchl3084_3903	conserved hypothetical protein	2.21	0.91	0.411765	0.00896054
Pchl3084_2493	transporter, major facilitator family	0.636667	0.263333	0.413613	0.00938732
Pchl3084_0704	short chain dehydrogenase/reductase family	79.7267	32.98	0.413663	0.0453925
Pchl3084_2556	putative phage protein	18.0967	7.48667	0.413704	0.00975372
Pchl3084_0840	tRNA-Thr	3078.81	1274.79	0.414053	0.0195299
Pchl3084_5534	YceI-like family protein; w/ nucleotide ambiguity that may be sequencing error	955.717	397.357	0.415768	0.0133623
Pchl3084_3156	radical SAM domain protein	124.247	51.6867	0.416	0.00103381
Pchl3084_2894	amino acid ABC transporter, PAAT family, periplasmic amino _x000D__x000D_acid-binding protien, putative	3.53333	1.48	0.418868	0.00171826
Pchl3084_2935	2-dehydro-3-deoxyglucarate aldolase	7.39333	3.10333	0.419748	0.0147487
Pchl3084_2585	serine/threonine dehydratase family protein	9.79333	4.12	0.420694	9.07794e-06
Pchl3084_4959	gamma-glutamyltransferase	62.53	26.4167	0.422464	0.0251983
Pchl3084_3971	streptomycin 3''-kinase	19.28	8.14667	0.422545	0.013798
Pchl3084_2100	isochorismatase family protein	29.3867	12.4233	0.422754	0.0319308
Pchl3084_5938	glycosyltransferase WbpX	7.10667	3.02333	0.425422	0.0408642
Pchl3084_4094	conserved hypothetical protein	91.18	38.81	0.425642	0.00591582
Pchl3084_2393	oxidoreductase, Gfo/Idh/MocA family	4.48333	1.91	0.426022	0.0155964
Pchl3084_3104	transcriptional regulator, AraC family	6.42	2.73667	0.426272	0.0298961
Pchl3084_3865	toluate 1,2-dioxygenase electron transfer component	0.726667	0.31	0.426606	0.0365632
Pchl3084_0447	type IV pilus biogenesis protein PilO	11.5567	4.93333	0.426882	0.0182325
Pchl3084_2959	conserved hypothetical protein	119.053	50.9233	0.427735	0.024099
Pchl3084_2758	conserved hypothetical protein	9.76333	4.18667	0.428815	0.0343083
Pchl3084_2151	oxidoreductase, short chain	9.48667	4.07	0.429023	0.0302518
Pchl3084_5555	sensor histidine kinase/response regulator ChpA, putative	39.1033	16.87	0.431421	0.000294006
Pchl3084_4832	RND transporter, heavy metal efflux (HME) family, permease _x000D__x000D_protein, putative	1.24333	0.536667	0.431635	0.0172778
Pchl3084_0664	penicillin-binding protein 1C	3.15	1.36	0.431746	0.0338221
Pchl3084_0685	MaoC-like domain protein	10.0133	4.33667	0.433089	0.0146495
Pchl3084_3240	4-hydroxyphenylacetate 3-monooxygenase, oxygenase component	4.12333	1.78667	0.433306	0.000237374
Pchl3084_0406	N-formylglutamate amidohydrolase	27.57	11.9667	0.434047	0.00018201
Pchl3084_3919	conserved hypothetical protein	26.0233	11.3167	0.434866	0.0130825
Pchl3084_3522	protein of unknown function, DUF307 family	67.6867	29.47	0.435389	0.00506968
Pchl3084_5916	cadmium-translocating P-type ATPase	4.86667	2.12	0.435616	0.0404862
Pchl3084_3761	phosphonoacetaldehyde hydrolase	4.12	1.79667	0.436084	0.0261171
Pchl3084_3163	aldoxime dehydratase OxdA	3.79	1.65667	0.437115	0.0408569
Pchl3084_3041	achromobactin biosynthetic protein AcsC	1.09	0.476667	0.437309	0.0198679
Pchl3084_4895	conserved hypothetical protein	30.42	13.3567	0.439075	0.000714528
Pchl3084_2910	transcriptional regulator, Crp/Fnr family	4.75667	2.09	0.439383	0.0177698
Pchl3084_3943	lipase, class 3	25.8567	11.3733	0.439861	0.0147327
Pchl3084_3432	isochorismatase family protein	21.05	9.28	0.440855	0.00968083
Pchl3084_4042	glyoxalase family protein	9.34	4.13667	0.442898	0.019625
Pchl3084_5920	CDP-alcohol phosphatidyltransferase	33.5433	14.88	0.443605	0.0123805
Pchl3084_0060	cytochrome c oxidase assembly protein, putative	2.60667	1.15667	0.443734	0.0254076
Pchl3084_0335	acid phosphatase, putative	9.73667	4.32667	0.444368	0.00730544
Pchl3084_0750	transcriptional regulator, AraC family	8.14667	3.62333	0.444763	0.000265179
Pchl3084_0327	cytochrome c oxidase, subunit III, putative	1.68	0.75	0.446429	0.00452048
Pchl3084_0181	protein of unknown function, DUF945 family	371.233	165.953	0.447032	0.00472506
Pchl3084_4215	GNAT-family acetyltransferase TIGR03103	5.7	2.55	0.447368	0.046979
Pchl3084_1536	putative transporter, drug/metabolite exporter family	8.26	3.69667	0.447538	0.00934183
Pchl3084_4808	AMP-binding domain protein	11.9167	5.33333	0.447552	0.0393944
Pchl3084_5720	alginate regulatory protein AlgP	683.95	306.217	0.447718	0.0150227
Pchl3084_4279	conserved hypothetical protein; w/ premature stop that might be sequencing error	27.8967	12.5	0.448082	0.0267103
Pchl3084_2409	conserved hypothetical protein	2.46667	1.10667	0.448649	0.00262538
Pchl3084_0202	4-aminobutyrate transaminase	116.747	52.39	0.448749	0.00717053
Pchl3084_3083	aldehyde dehydrogenase (NAD) family protein	1.27667	0.573333	0.449086	0.00990896
Pchl3084_3122	serine protease A	2.36333	1.06333	0.449929	0.0210063
Pchl3084_4209	fumarate hydratase, class II	50.9333	22.9767	0.451113	0.0382958
Pchl3084_2432	oxidoreductase, short chain dehydrogenase/reductase _x000D__x000D_family	41.96	18.9733	0.452177	0.0378688
Pchl3084_0191	putative	41.4933	18.89	0.455254	0.0190473
Pchl3084_3067	transcriptional regulator, AsnC family	2.78667	1.27333	0.456938	1.23421e-06
Pchl3084_0458	transcriptional regulator, LysR family	9.50667	4.36	0.458626	0.0309137
Pchl3084_1127	OmpA family lipoprotein	54.5033	25	0.458688	0.0346305
Pchl3084_2862	enoyl-coa hydratase FadB1x	34.4533	15.8533	0.460139	0.00225223
Pchl3084_4968	D-alanine--D-alanine ligase	41.33	19.0333	0.460521	0.0289127
Pchl3084_2790	phenylacetic acid degradation protein PaaN	2.25	1.03667	0.460741	0.00521509
Pchl3084_1323	3-oxoadipate enol-lactonase	16.53	7.64667	0.462593	0.00303155
Pchl3084_4803	fatty acid desaturase domain protein	2.72	1.26	0.463235	0.00244731
Pchl3084_5875	conserved hypothetical protein	18.06	8.37	0.463455	0.017689
Pchl3084_5947	nudix-type nucleoside diphosphatase, YffH/AdpP family	5.96333	2.76667	0.463946	0.00774
Pchl3084_2794	phenylacetate-CoA oxygenase/reductase, PaaK	2.00667	0.933333	0.465116	0.0210392
Pchl3084_3330	sensor histidine kinase, BaeS family	6.71	3.12333	0.465474	0.00552386
Pchl3084_0584	piperideine-6-carboxylate dehydrogenase	9.64667	4.49333	0.465791	0.0159326
Pchl3084_4273	putative NAD(P)H quinone oxidoreductase, PIG3 family	78.2133	36.7333	0.469656	0.0162532
Pchl3084_4588	conserved hypothetical protein	10.7667	5.07	0.470898	0.00518288
Pchl3084_0222	sulfatase domain protein	89.48	42.23	0.471949	0.0366556
Pchl3084_0249	efflux transporter, RND family, MFP subunit	5.20667	2.46	0.472471	0.0409184
Pchl3084_4502	conserved hypothetical protein	8.84333	4.18333	0.473049	0.000444452
Pchl3084_5374	polyamine ABC transporter, ATP-binding protein	7.42333	3.51667	0.473731	0.0147048
Pchl3084_2777	DinB family protein	20.5633	9.76	0.474631	0.0103803
Pchl3084_0097	ABC transporter, ATP-binding protein	26.2067	12.44	0.474688	0.0218661
Pchl3084_4570	ATP:cob(I)alamin adenosyltransferase	20.5567	9.78333	0.47592	0.00318463
Pchl3084_3455	transcriptional regulator, LysR family	6.72333	3.2	0.475954	0.00240392
Pchl3084_2128	outer membrane transport barrel	0.916667	0.436667	0.476364	2.50828e-05
Pchl3084_5166	putative neutral zinc metallopeptidase	19.56	9.32333	0.476653	0.00665922
Pchl3084_5696	oxidoreductase, zinc-binding dehydrogenase family	22.83	10.8967	0.477296	0.00417677
Pchl3084_4288	transporter, major facilitator family/acyltransferase	31.1333	14.8633	0.477409	0.0091331
Pchl3084_0614	urease, beta subunit	20.04	9.59	0.478543	0.0377989
Pchl3084_3135	aminotransferase, class III	6.23	2.99333	0.480471	0.0293332
Pchl3084_0631	protein of unknown function, DUF461 family	45.3667	21.8467	0.481558	0.000692304
Pchl3084_2584	ribonuclease T2 family protein, putative	39.1367	18.87	0.482157	0.0142498
Pchl3084_3908	sensor histidine kinase/response regulator	9.16	4.42333	0.482897	0.0135444
Pchl3084_5771	endoribonuclease L-PSP family protein	858.397	414.567	0.482955	0.0433283
Pchl3084_0405	histidine ammonia-lyase	10.45	5.05	0.483254	0.0260122
Pchl3084_4585	RDD domain protein	24.0867	11.65	0.48367	0.00224266
Pchl3084_4148	DoxX family protein	62.57	30.2767	0.483885	0.0184737
Pchl3084_4097	deoxyguanosinetriphosphate triphosphohydrolase,	40.0633	19.3967	0.48415	0.0129608
Pchl3084_3978	quinohemoprotein amine dehydrogenase, alpha	3.27667	1.58667	0.484232	0.0388975
Pchl3084_1964	conserved hypothetical protein	8.79	4.26667	0.4854	0.0138437
Pchl3084_1472	conserved hypothetical protein	3.20667	1.55667	0.485447	0.0338362
Pchl3084_2559	conserved hypothetical protein	104.407	50.91	0.487613	0.0216608
Pchl3084_2754	aldo/keto reductase family protein	2.98667	1.46	0.488839	0.033545
Pchl3084_5404	amine oxidase, flavin-containing	100.483	49.19	0.489534	0.0279283
Pchl3084_3367	NAD dependent epimerase/dehydratase family protein	1.79	0.876667	0.489758	0.00544722
Pchl3084_0997	lipoprotein, putative	18.71	9.21	0.49225	0.00813396
Pchl3084_5650	aminotransferase	88.02	43.3933	0.492994	0.0493951
Pchl3084_5779	transporter, major facilitator family	8.08333	3.99	0.493608	0.0114923
Pchl3084_5876	acetylpolyamine aminohydrolase	5.14333	2.55333	0.496436	0.0297109
Pchl3084_1348	protein of unknown function, DUF477 family	18.9733	9.45667	0.498419	0.00823417
Pchl3084_4397	succinylglutamic semialdehyde dehydrogenase	94.3833	47.06	0.498605	0.00114262
Pchl3084_5887	acetyl-CoA carboxylase, biotin carboxylase subunit	553.52	276.643	0.499789	0.00747851
Pchl3084_5113	conserved hypothetical protein	19.5967	39.24	2.00238	0.0114193
Pchl3084_3994	conserved hypothetical protein	30.3333	60.8367	2.0056	0.0209303
Pchl3084_4091	transporter, monovalent cation:proton antiporter-2 (CPA2) _x000D__x000D_family	13.07	26.2433	2.00791	0.00235739
Pchl3084_4819	cytochrome o ubiquinol oxidase, subunit I	397.093	800.987	2.01712	0.00219007
Pchl3084_1096	glucans biosynthesis protein D	27.6333	55.8533	2.02123	0.0148803
Pchl3084_4387	translational regulator RsmA	151.82	307.237	2.02369	0.03
Pchl3084_1080	ribosomal protein L19	2132.72	4316.41	2.0239	0.0106629
Pchl3084_0416	amino acid ABC transporter, permease protein, _x000D__x000D_His/Glu/Gln/Arg/opine family	24.5833	49.76	2.02414	0.0156966
Pchl3084_5322	translation elongation factor Tu	5576.94	11293.3	2.02499	0.0111557
Pchl3084_0838	ribosomal protein S15	3027.99	6133.39	2.02557	0.000447467
Pchl3084_3689	aminomethyl-2-thiouridylate)-methyltransferase	73.9167	149.873	2.0276	0.00099873
Pchl3084_3917	YecA family protein	13.3333	27.0533	2.029	0.00109321
Pchl3084_3174	TonB-dependent outermembrane receptor	8.26	16.7733	2.03067	0.0238978
Pchl3084_5765	ATP-dependent DNA helicase Rep	57.2433	116.403	2.03348	0.00559145
Pchl3084_5302	ribosomal protein L30	3930.14	8005.74	2.03701	0.00828114
Pchl3084_5783	ribosomal protein L28	3442.27	7062.08	2.05158	0.00376271
Pchl3084_2297	conserved hypothetical protein	38.06	78.12	2.05255	0.0135718
Pchl3084_1260	cold shock protein CapB	2471.09	5073.08	2.05297	0.0364224
Pchl3084_1687	protein of unknown function, DUF599 family	10.28	21.1333	2.05577	0.00499862
Pchl3084_1732	fimbrial protein, with frameshift	1.6	3.29	2.05625	0.0139586
Pchl3084_4319	DnaA regulatory inactivator Hda	74.5167	154.1	2.06799	0.0017209
Pchl3084_2204	putative transcriptional regulator, HTH	15.2767	31.7033	2.07528	0.03973
Pchl3084_0415	amino acid ABC transporter, periplasmic amino acid _x000D__x000D_binding protein	94.6867	196.73	2.07769	0.00102311
Pchl3084_5297	30S ribosomal protein S11	2424.19	5045.14	2.08117	0.00285348
Pchl3084_5304	ribosomal protein L18	2827.32	5909.62	2.09018	0.00892327
Pchl3084_0831	protein of unknown function, YhbC (DUF150) family	241.68	505.963	2.09353	0.0170761
Pchl3084_4866	ribosomal protein L13	3378.01	7089.68	2.09877	0.000723119
Pchl3084_5150	tRNA (uracil-5-)-methyltransferase	60.42	126.877	2.09991	0.0038907
Pchl3084_2009	tRNA-Asp	66.8867	140.497	2.10052	0.0242064
Pchl3084_5801	TonB system transport protein ExbB	55.52	116.653	2.1011	0.0434716
Pchl3084_5761	methyl-accepting chemotaxis protein	3.20333	6.74	2.10406	0.00509758
Pchl3084_5396	ribosomal protein S21	1422.35	2993.66	2.10473	0.0293183
Pchl3084_3659	TonB-dependent outermembrane receptor	3.05	6.42667	2.1071	0.000252287
Pchl3084_0387	thiamine biosynthesis/tRNA modification protein	153.757	325.647	2.11794	0.00253194
Pchl3084_3848	TonB-dependent outermembrane receptor	7.10667	15.08	2.12195	0.000417781
Pchl3084_4189	ribosomal protein S1	3009.31	6389.4	2.12321	0.00451935
Pchl3084_4926	tRNA-Gln	226.053	480.687	2.12643	0.0393032
Pchl3084_5323	translation elongation factor G	3186.52	6797.31	2.13314	0.000209846
Pchl3084_1698	amidohydrolase family protein	0.703333	1.50667	2.14218	0.0310638
Pchl3084_2456	tRNA-(ms[2]io[6]A)-hydroxylase	17.7733	38.1833	2.14835	0.00952845
Pchl3084_0980	conserved hypothetical protein	2.01333	4.32667	2.14901	0.0423321
Pchl3084_2726	signaling repeat/GGDEF domain/EAL domain	7.54667	16.2267	2.15018	0.000806309
Pchl3084_3705	NADH-quinone oxidoreductase, K subunit	162.223	349.033	2.15156	0.00627872
Pchl3084_5306	ribosomal protein S8	3763.6	8113.64	2.15582	0.00452476
Pchl3084_1079	tRNA (guanine-N1)-methyltransferase	1815.8	3917.95	2.1577	0.0182609
Pchl3084_4098	hemolysin secretion/activation protein, ShlB family	16.9967	36.84	2.16748	0.0336587
Pchl3084_3300	molybdate ABC transporter, permease protein	4.46	9.67333	2.16891	0.00392565
Pchl3084_3797	peptidase, U32 family	83.35	180.833	2.16957	0.000946955
Pchl3084_1765	ribosomal protein L32	1361.81	2954.65	2.16965	0.0264612
Pchl3084_5315	ribosomal protein L22	2387.55	5189	2.17336	0.0128364
Pchl3084_4980	sensory box methyl-accepting chemotaxis protein	1.18667	2.58	2.17416	0.0479263
Pchl3084_5294	ribosomal protein L17	2982.19	6522.94	2.1873	0.00019642
Pchl3084_2043	translation initiation factor IF-3	1963.74	4313.13	2.19639	0.000609919
Pchl3084_5299	ribosomal protein L36	1945.31	4274.71	2.19745	0.0114788
Pchl3084_1861	nitrate-binding protein NasS	0.726667	1.6	2.20183	0.014066
Pchl3084_3935	L-ornithine 5-monooxygenase PvdA	2.32	5.11	2.20259	0.00784701
Pchl3084_1160	ribosomal protein S2	2580.28	5686.56	2.20386	0.00275907
Pchl3084_5393	dihydroneopterin aldolase	40.8833	90.14	2.20481	0.0253257
Pchl3084_1982	conserved hypothetical protein	5.54333	12.3933	2.23572	0.0132796
Pchl3084_3934	magnesium-translocating P-type ATPase	3.58667	8.02333	2.23699	0.00060945
Pchl3084_5303	ribosomal protein S5	3549.44	7940.31	2.23706	0.00274786
Pchl3084_4672	glutamate/aspartate ABC transporter, ATP-binding	94.8633	212.653	2.24168	0.0290291
Pchl3084_5096	ribosomal protein L27	2017.72	4548.54	2.25429	0.00575927
Pchl3084_4719	tRNA (cmo5U34)-methyltransferase CmoA	26.1933	59.0567	2.25464	0.00735129
Pchl3084_4928	ribosomal protein L25, Ctc-form	2093.41	4739.93	2.26422	0.000859334
Pchl3084_4929	peptidyl-tRNA hydrolase	202.077	458.47	2.26879	0.0298178
Pchl3084_3692	cupin 4 family protein	91.2167	206.987	2.26918	0.00962898
Pchl3084_5301	ribosomal protein L15	3140.89	7139.84	2.27319	0.000388376
Pchl3084_1081	thioesterase family protein	17.67	40.21	2.27561	0.00123904
Pchl3084_5305	ribosomal protein L6	3631.06	8269.96	2.27756	0.00862559
Pchl3084_5318	ribosomal protein L23	2154.57	4915.36	2.28136	0.00693749
Pchl3084_3693	acetyltransferase, GNAT family	63.4333	144.763	2.28213	0.0465357
Pchl3084_5317	ribosomal protein L2	2362.77	5392.91	2.28245	0.00142544
Pchl3084_5321	ribosomal protein S10	3752.91	8575.37	2.28499	3.18397e-05
Pchl3084_0441	ribosomal protein L31	1404.88	3215.88	2.28908	0.00241983
Pchl3084_3993	hemerythrin HHE cation binding domain protein	12.3233	28.2233	2.29024	0.0420326
Pchl3084_3856	conserved hypothetical protein	4.54333	10.52	2.31548	0.011666
Pchl3084_3744	transporter, major facilitator family	0.726667	1.68333	2.31651	0.0162019
Pchl3084_4444	conserved hypothetical protein	2.08667	4.86	2.32907	0.0125472
Pchl3084_5664	outer membrane porin OprE	509.22	1190.64	2.33816	0.00237188
Pchl3084_5300	preprotein translocase, SecY subunit	2614.19	6131.42	2.34544	0.00730452
Pchl3084_5307	ribosomal protein S14	2751.36	6479.57	2.35505	3.37213e-05
Pchl3084_5149	purine transporter, AzgA family protein	35.0767	82.7233	2.35836	4.96707e-06
Pchl3084_3798	methyl-accepting chemotaxis protein	3.69	8.75667	2.37308	0.0366822
Pchl3084_4547	radical SAM domain protein	27.7133	65.78	2.37359	0.00444967
Pchl3084_0093	glutamate/aspartate:proton symporter	172.213	409.567	2.37825	0.00111992
Pchl3084_0837	nucleotide motif, ribosomal S15 leader	1565.1	3741.38	2.39051	0.00756543
Pchl3084_5782	ribosomal protein L33	2547.77	6091.8	2.39103	0.0353848
Pchl3084_1558	aromatic amino acid transport protein AroP	26.4567	63.29	2.39221	0.00352483
Pchl3084_2835	conserved hypothetical protein	8.48333	20.2967	2.39253	0.000885211
Pchl3084_0567	ribosomal protein S6	3566	8556.41	2.39944	0.0010004
Pchl3084_4018	penicillin-binding protein 2	5.81333	13.9733	2.40367	0.00310938
Pchl3084_3688	hydrolase, NUDIX family	12.13	29.2467	2.4111	0.0356247
Pchl3084_5872	asparaginase	14.9167	35.9667	2.41117	0.000416817
Pchl3084_5309	ribosomal protein L24	2653.09	6401.9	2.413	0.000237453
Pchl3084_5109	ribosomal protein L21	2322.78	5604.94	2.41303	0.000908273
Pchl3084_5672	conserved hypothetical protein	14.4567	34.9533	2.4178	0.00885154
Pchl3084_1160	translation elongation factor Ts	1505.75	3651.13	2.42479	0.00983953
Pchl3084_2295	oxidoreductase, GMC family	0.566667	1.37667	2.42941	0.0186504
Pchl3084_3830	RNA polymerase sigma-70 factor, ECF subfamily	6.96	16.9133	2.43008	0.000259852
Pchl3084_3583	conserved hypothetical protein	1.01333	2.46667	2.43421	0.043888
Pchl3084_5308	ribosomal protein L5	3277.65	7987.55	2.43698	0.000168246
Pchl3084_1325	outer membrane porin, OprD family	1.23667	3.02333	2.44474	0.042916
Pchl3084_0476	membrane protein, putative	15.26	37.63	2.46592	0.0234286
Pchl3084_2387	myo-inositol catabolism protein IolB	1.13	2.81667	2.49263	0.00313496
Pchl3084_5114	conserved hypothetical protein	106.8	267.007	2.50006	0.044495
Pchl3084_5330	ribosomal protein L10	4327.11	10828	2.50236	0.000690591
Pchl3084_5319	ribosomal protein L4	2729.77	6837.2	2.50468	0.00452978
Pchl3084_2254	tetratricopeptide repeat domain protein	0.653333	1.63667	2.5051	0.00799056
Pchl3084_1940	putative MFS transporter, citrate:H+ symporter	5.06333	12.73	2.51415	0.00042367
Pchl3084_5329	ribosomal protein L7/L12	3803.1	9568.1	2.51587	0.00889087
Pchl3084_5324	ribosomal protein S7	2111.81	5317.08	2.51778	0.00625116
Pchl3084_5320	ribosomal protein L3	2423.92	6108.8	2.52021	0.00395834
Pchl3084_4761	inositol-1-monophosphatase	147.303	371.25	2.52031	0.000248828
Pchl3084_2076	conserved hypothetical protein	4.31333	10.8733	2.52087	0.0129241
Pchl3084_5332	ribosomal protein L11	2951.72	7446.45	2.52275	0.000629844
Pchl3084_0473	lipid A biosynthesis (KDO)2-(lauroyl)-lipid IVA acyltransferase	11.87	29.9667	2.52457	0.00233973
Pchl3084_2512	protein of unknown function, DUF633 family	2.45	6.18667	2.52517	0.0471703
Pchl3084_1030	general L-amino acid ABC transporter, periplasmic L-_x000D__x000D_amino acid-binding protein AapJ	28.2967	71.7533	2.53575	0.0180075
Pchl3084_0377	acyl-CoA dehydrogenase family protein	0.43	1.09333	2.54264	0.017833
Pchl3084_2592	conserved hypothetical protein	9.16667	23.3267	2.54473	0.00618356
Pchl3084_0569	membrane protein, putative	1643.51	4187.08	2.54764	3.37066e-05
Pchl3084_1077	ribosomal protein S16	1874.99	4779.24	2.54894	7.69386e-05
Pchl3084_5873	transcriptional regulator, AraC family	1.66333	4.24333	2.5511	0.0296382
Pchl3084_5325	ribosomal protein S12	2770.23	7079.12	2.55543	0.0219803
Pchl3084_5331	ribosomal protein L1	2350.44	6012.02	2.55783	0.00117583
Pchl3084_2148	saccharopine dehydrogenase	248.847	638.673	2.56653	0.00147805
Pchl3084_4296	conserved hypothetical protein	22.2833	57.9133	2.59895	0.0144785
Pchl3084_5316	ribosomal protein S19	1916.77	4992.27	2.60452	0.00456283
Pchl3084_0388	GTP-binding protein TypA/BipA	489.227	1276.41	2.60904	0.00171591
Pchl3084_0772	methyl-accepting chemotaxis sensory transducer	25.52	66.7467	2.61546	0.00963789
Pchl3084_2044	ribosomal protein L35	3525.38	9229.27	2.61795	0.00160535
Pchl3084_5493	transporter, betaine/carnitine/choline transporter (BCCT) _x000D__x000D_family	2.39667	6.33667	2.64395	0.0134253
Pchl3084_2518	TonB-dependent outermembrane receptor	2.71	7.17333	2.64699	9.12784e-05
Pchl3084_5314	ribosomal protein S3	3338.06	8845.21	2.64981	6.54684e-05
Pchl3084_1887	hypothetical protein	9.27667	24.7333	2.66619	0.0127545
Pchl3084_0570	ribosomal protein L9	2132.25	5722.87	2.68396	0.000472487
Pchl3084_5313	ribosomal protein L16	2108.93	5697.95	2.70183	0.000228065
Pchl3084_1530	protein of unknown function, DUF454 family	11.8967	32.16	2.70328	0.0347703
Pchl3084_2147	carboxynorspermidine decarboxylase	107.99	292.217	2.70596	0.000219137
Pchl3084_4777	conserved hypothetical protein	1.75333	4.77	2.72053	0.0298969
Pchl3084_0491	conserved hypothetical protein	44.1567	120.553	2.73013	0.00225334
Pchl3084_0490	conserved hypothetical protein	58.9767	161.22	2.73362	0.0253767
Pchl3084_1304	conserved hypothetical protein	26.3767	72.15	2.73537	0.0127902
Pchl3084_2771	glutaminase A	3.87333	10.6367	2.74613	0.0269403
Pchl3084_5312	ribosomal protein L29	1620.34	4452.05	2.74761	0.00410622
Pchl3084_0977	serine transporter SdaC	35.5833	97.9933	2.75391	0.0124081
Pchl3084_5530	5,10-methylenetetrahydrofolate reductase	91.5133	252.733	2.76171	0.00517769
Pchl3084_2045	ribosomal protein L20	2150.63	5961.55	2.772	0.00101683
Pchl3084_4420	biofilm dispersion protein BdlA	7.24667	20.17	2.78335	0.0106387
Pchl3084_2957	transposase; w/ frameshift that may be sequencing error	2.01	5.60667	2.78939	0.00636035
Pchl3084_1556	ribosomal large subunit pseudouridine synthase B	67.8	189.703	2.79798	0.000974514
Pchl3084_2225	inorganic anion transporter, sulfate permease	3.65333	10.3467	2.83212	3.17877e-05
Pchl3084_2027	protein of unknown function, DUF1654 family	28.6467	81.26	2.83663	0.00880621
Pchl3084_3691	adenylosuccinate lyase	177.277	508.817	2.87018	0.0166137
Pchl3084_5310	ribosomal protein L14	2462.47	7103.67	2.88478	0.000522541
Pchl3084_0609	heat shock protein, Hsp70 family	32.31	94.3867	2.92128	0.000427304
Pchl3084_0757	membrane protein, putative	0.333333	0.976667	2.93	0.00178589
Pchl3084_5311	ribosomomal protein S17	3630.76	10653.8	2.93432	0.00535324
Pchl3084_4836	outer membrane porin, OprD family	21.7767	63.95	2.93663	0.0121056
Pchl3084_4499	heme oxygenase HemO	2.05	6.04	2.94634	0.046781
Pchl3084_0370	RNA methyltransferase, TrmH family, group 2	10.3033	30.5733	2.96732	0.011216
Pchl3084_3799	Na+/H+ antiporter family protein	5.51	16.3733	2.97157	0.000537139
Pchl3084_1353	conserved hypothetical protein	5.14333	15.3333	2.98121	0.0241787
Pchl3084_4670	glutamate/aspartate ABC transporter, permease protein	48.2033	148.417	3.07897	0.00696671
Pchl3084_1247	ribosomal protein S12 methylthiotransferase	42.1967	132.43	3.1384	8.1044e-05
Pchl3084_4443	DGPF domain protein	1.07	3.36	3.14019	0.044831
Pchl3084_4906	conserved hypothetical protein	26.4933	84.36	3.1842	0.0150247
Pchl3084_5158	membrane protein, DUF6 family	0.713333	2.32	3.25234	0.029392
Pchl3084_2397	C4-type zinc finger protein, DksA/TraR family	98.7033	321.623	3.25849	0.0307913
Pchl3084_0568	ribosomal protein S18	1950.38	6370.78	3.26643	0.000894729
Pchl3084_1031	general L-amino acid ABC transporter, permease	8.24	27.2233	3.3038	0.00039382
Pchl3084_1676	cation/acetate symporter ActP	3.21333	11.0033	3.42427	0.00184079
Pchl3084_1739	conserved hypothetical protein	68.03	234.427	3.44593	0.00587201
Pchl3084_3313	conserved hypothetical protein	0.956667	3.31333	3.46341	0.0406898
Pchl3084_4907	hypoxanthine phosphoribosyltransferase, putative	49.3467	172.05	3.48656	0.0018035
Pchl3084_3604	3-phytase family protein	0.12	0.42	3.5	0.000102448
Pchl3084_4113	cold-shock DEAD box protein A	179.71	633.797	3.52677	0.00130793
Pchl3084_4545	tRNA-Lys	19.43	69.5	3.57694	0.000540191
Pchl3084_1032	general L-amino acid ABC transporter, permease	6.77	24.2733	3.58543	0.000264336
Pchl3084_3239	methyl-accepting chemotaxis protein	3.76	13.54	3.60106	0.0049984
Pchl3084_0320	TonB-dependent outermembrane receptor	1.71333	6.19	3.61284	0.0167532
Pchl3084_0855	TonB-dependent outermembrane receptor	23.4467	85.1933	3.63349	0.00476297
Pchl3084_2969	hypothetical protein	1.08667	3.95	3.63497	0.0134779
Pchl3084_3267	conserved hypothetical protein	0.343333	1.27	3.69903	0.0222788
Pchl3084_3787	transporter, major facilitator family	3.39333	12.7133	3.74656	0.000876312
Pchl3084_4299	glutathione peroxidase family protein	0.616667	2.32333	3.76757	0.0131825
Pchl3084_3234	AP endonuclease, family 2	4.76	18.7633	3.94188	0.0345302
Pchl3084_0776	lipoprotein, putative	27.22	107.417	3.94624	0.00207392
Pchl3084_1816	1-acylglycerol-3-phosphate O-acyltransferase	4.59667	18.8033	4.09065	3.15347e-05
Pchl3084_4430	methyl-accepting chemotaxis transducer	1.66667	6.97667	4.186	0.00101103
Pchl3084_3371	oxidoreductase, zinc-binding dehydrogenase family	0.266667	1.12333	4.2125	0.00631943
Pchl3084_1405	periplasmic tricarboxylate-binding receptor, TTT _x000D__x000D_family	0.84	3.63	4.32143	0.000229555
Pchl3084_1821	conserved hypothetical protein	0.896667	3.89667	4.34572	0.0249464
Pchl3084_2158	conserved hypothetical protein	0.356667	1.55	4.34579	0.0196124
Pchl3084_1014	alginate biosynthesis protein AlgK	0.286667	1.24667	4.34884	0.0240537
Pchl3084_4501	methyl-accepting chemotaxis protein	1.58	7.00333	4.43249	0.0204702
Pchl3084_0733	oxidoreductase, 2OG-Fe(II) oxygenase family	0.35	1.58667	4.53333	0.0194437
Pchl3084_4253	conserved hypothetical protein	14.8267	67.69	4.56542	3.3624e-05
Pchl3084_3824	DoxX family protein	0.603333	2.82667	4.68508	0.00926424
Pchl3084_1856	nitrite reductase [NAD(P)H], large subunit	0.0466667	0.22	4.71429	0.0305175
Pchl3084_3029	hypothetical protein	1.28667	6.34333	4.93005	0.00821429
Pchl3084_3236	MFS transporter, anion:cation symporter (ACS) family	2.24	11.3833	5.08185	0.0252943
Pchl3084_2013	hypothetical protein	51.16	260.3	5.08796	0.00357458
Pchl3084_1675	protein of unknown function, DUF485 family	6.10667	31.2033	5.10972	0.0188078
Pchl3084_5347	tRNA-Ile	6.86667	35.35	5.14806	0.0332644
Pchl3084_0146	taurine dioxygenase, TauD/TfdA family	0.156667	0.856667	5.46809	0.0427899
Pchl3084_2394	ribose ABC transporter, periplasmic ribose-binding _x000D__x000D_protein, putative	1.29	7.17	5.55814	0.0119328
Pchl3084_2846	outer membrane porin, OprD family	18.3533	102.067	5.56121	0.000679678
Pchl3084_5871	amino-acid carrier protein AlsT	44.4333	251.253	5.65461	0.00113878
Pchl3084_1101	hypothetical protein	1.4	8.55667	6.1119	0.0146043
Pchl3084_3395	conserved hypothetical protein	0.616667	4	6.48649	0.0287958
Pchl3084_5616	putative 2-aminoethylphosphonate ABC transporter, ATP-binding _x000D__x000D_protein	0.106667	0.77	7.21875	0.00809969
Pchl3084_2890	conserved hypothetical protein	0.0733333	0.566667	7.72727	0.00526088
Pchl3084_0319	conserved hypothetical protein	6.81667	55.7167	8.17359	0.00616735
Pchl3084_3237	glyoxylate/hydroxypyruvate reductase B	3.18	26.16	8.22642	0.0221693
Pchl3084_2294	transporter, major facilitator family	0.0866667	0.76	8.76923	0.00782969
Pchl3084_0355	transporter, major facilitator family	6	55.8333	9.30556	0.00366638
Pchl3084_5346	tRNA-Ala	12.0667	159.233	13.1961	0.0067058
Pchl3084_3493	conserved hypothetical protein	1.71667	45.04	26.2369	0.00199329
